# Supplementary material for: Unveiling Polysomal Long Non-Coding RNA Expression on the First Day of Adipogenesis and Osteogenesis in Human Adipose-Derived Stem Cells
Source: Int J Mol Sci. 2024 Feb 7;25(4):2013. doi: 10.3390/ijms25042013 (PMC10888724; doi:10.3390/ijms25042013)
Supplement: Supplementary file 1 [file ijms-25-02013-s001.zip]

Archive with 1 entries (1 files):
- ijms-2794617-supplementary.pdf
